# Supplementary material for: Estimation of Earthquake Early Warning Parameters for Eastern Gulf of Corinth and Western Attica Region (Greece). First Results
Source: Sensors (Basel). 2021 Jul 27;21(15):5084. doi: 10.3390/s21155084 (PMC8347437; doi:10.3390/s21155084)
Supplement: Supplementary file 1 [file sensors-21-05084-s001.zip]

Archive with 2 entries (2 files):
- SUPPL_1_Pd.xlsx
- SUPPL_2_PGA.xlsx
