# Supplementary material for: Estimation of Earthquake Early Warning Parameters for Eastern Gulf of Corinth and Western Attica Region (Greece). First Results
Source: Sensors (Basel). 2021 Jul 27;21(15):5084. doi: 10.3390/s21155084 (PMC8347437; doi:10.3390/s21155084)
Supplement: Supplementary file 1 [file sensors-21-05084-s001.zip › SUPPL_1_Pd.xlsx]

## Sheet: SUPL1 - legend
This file includes regression results for the relation: Pd = a + b * logH + c * M
Column Name	Comment
network	Network code
station	Station code
location code	SEED location code
channel	Channel code (if second letter is H the instrument is a velocimeter, otherwise the sensor is an accelerograph)
t_window	Signal window after the P arrival (in seconds)
a	Intercept of the regression relation
sigma_a	Standard deviation of the intercept
b	Coefficient of the hypocentral distance term (logH)
sigma_b	Standard deviation of the hypocentral distance's term
c	Coefficient of the magnitude term (M)
sigma_c	Standard deviation of the magnitude's term
R2	Correlation coefficient
N	Number of observations used in the regression

## Sheet: SUPL1
network	station	location code	channel	t_window	a	sigma_a	b	sigma_b	c	sigma_c	R2	N
HA	ATHU		HHZ	3	-3.8969	0.43761	-1.3165	0.205	0.53227	0.067097	0.53	95
HA	ATHU		HHZ	4	-3.4951	0.48376	-1.62	0.21904	0.58066	0.07107	0.632	79
HA	ATHU		HHZ	5	-2.9213	0.75593	-2.1083	0.36384	0.70055	0.095663	0.636	53
HA	DIDY		HHZ	3	-5.537	2.1604	-1.2869	1.1883	0.96468	0.10406	0.653	51
HA	DIDY		HHZ	4	-3.2633	2.4962	-2.5312	1.3659	0.99504	0.12448	0.64	39
HA	DIDY		HHZ	5	0.06975	4.1392	-4.4565	2.2734	1.0915	0.16053	0.736	20
HA	EPID		HHZ	3	-0.091031	2.2306	-3.4952	1.215	0.64088	0.10538	0.585	33
HA	EPID		HHZ	4	-0.95076	2.329	-3.0458	1.2811	0.66704	0.10784	0.6	30
HA	EPID		HHZ	5	-1.2211	2.0914	-2.997	1.1535	0.72153	0.093704	0.764	22
HA	LOUT		HHZ	3	-4.9001	1.1697	-0.88016	0.69977	0.69995	0.12796	0.486	35
HA	LOUT		HHZ	4	-5.148	1.1162	-0.72242	0.68932	0.69881	0.12358	0.516	33
HA	LOUT		HHZ	5	-6.1972	1.4195	0.0411	0.91264	0.64031	0.13379	0.52	27
HA	THAL		HHZ	3	-5.2155	0.65527	-1.7042	0.26878	1.1651	0.14208	0.739	43
HA	THAL		HHZ	4	-4.9114	0.59052	-1.8035	0.24815	1.1312	0.1233	0.814	36
HA	THAL		HHZ	5	-4.7549	0.7252	-1.8038	0.33456	1.0894	0.10863	0.867	26
HA	VILL		HHZ	3	-2.5476	0.48816	-2.319	0.23991	0.59461	0.091714	0.691	61
HA	VILL		HHZ	4	-0.95417	0.52343	-3.0664	0.26138	0.52123	0.081729	0.789	52
HA	VILL		HHZ	5	0.046606	0.89359	-3.4456	0.44966	0.438	0.12438	0.714	33
HI	ARS1		HNZ	3	-5.6154	1.8315	-0.61363	0.98798	0.568	0.18859	0.232	33
HI	ARS1		HNZ	4	-6.0241	2.0126	-0.3041	1.1028	0.5436	0.21223	0.209	28
HI	ARS1		HNZ	5	-5.5651	2.2419	-0.4812	1.2456	0.51034	0.24368	0.18	23
HL	ATH		HHZ	3	-3.7941	0.49487	-1.6235	0.20895	0.67808	0.081651	0.638	85
HL	ATH		HHZ	4	-3.4343	0.52838	-1.6967	0.2215	0.63008	0.081019	0.675	71
HL	ATH		HHZ	5	-3.0233	0.5706	-1.7465	0.28779	0.55432	0.08978	0.568	52
HL	DION		HHZ	3	-4.9765	0.86699	-0.70798	0.37526	0.60977	0.11968	0.555	33
HL	DION		HHZ	4	-5.1925	0.83955	-0.73091	0.36338	0.70191	0.1159	0.629	33
HL	DION		HHZ	5	-5.2474	0.79849	-0.77657	0.3457	0.76028	0.10837	0.709	31
HL	NOAC	0	HNZ	3	-5.373	0.92049	-1.2355	0.39219	0.85245	0.13786	0.731	25
HL	PTL		HHZ	3	-4.6456	0.78112	-1.3763	0.36904	0.81367	0.11573	0.565	54
HL	PTL		HHZ	4	-4.2943	0.8059	-1.6211	0.37893	0.85009	0.1149	0.615	52
HL	PTL		HHZ	5	-3.4491	0.99704	-2.1864	0.48223	0.91746	0.11929	0.674	45
HL	VLY		HHZ	3	-3.9297	0.81523	-1.3782	0.4126	0.60564	0.091191	0.566	44
HL	VLY		HHZ	4	-4.5024	0.80242	-1.0393	0.40935	0.61213	0.091044	0.542	45
HL	VLY		HHZ	5	-4.6303	0.796	-0.91733	0.40595	0.59571	0.088065	0.559	42
HP	DID		HHZ	3	-2.777	1.3172	-2.8342	0.70046	0.99457	0.078343	0.591	119
HP	DID		HHZ	4	-3.3223	1.6912	-2.6392	0.90292	1.0389	0.097527	0.608	77
HP	DID		HHZ	5	-4.9824	2.1213	-1.8132	1.1265	1.0475	0.097882	0.709	50
HP	LTK		HHZ	3	-6.2569	0.5022	-1.4799	0.29685	1.2495	0.095378	0.59	127
HP	LTK		HHZ	4	-6.834	0.60175	-0.95294	0.36515	1.1757	0.10255	0.568	103
HP	LTK		HHZ	5	-8.476	0.73226	0.21797	0.44256	1.0905	0.12319	0.604	59
HT	KRND		HHZ	3	-1.2866	6.2597	-2.3322	3.2668	0.40239	0.17818	0.203	23
