# Supplementary material for: Estimation of Earthquake Early Warning Parameters for Eastern Gulf of Corinth and Western Attica Region (Greece). First Results
Source: Sensors (Basel). 2021 Jul 27;21(15):5084. doi: 10.3390/s21155084 (PMC8347437; doi:10.3390/s21155084)
Supplement: Supplementary file 1 [file sensors-21-05084-s001.zip › SUPPL_2_PGA.xlsx]

## Sheet: SUPL2 - legend
This file includes regression results for the relation: log(PGA) = a + b * log(IV2)
Column Name	Comment
network	Network code
station	Station code
location code	SEED location code
channel	Channel code (if second letter is H the instrument is a velocimeter, otherwise the sensor is an accelerograph)
t_window	Signal window after the P arrival (in seconds)
a	Intercept of the regression relation
sigma a	Standard deviation of the intercept
b	Coefficient of the IV2 term (logIV2)
sigma b	Standard deviation of the IV2's term
R2	Correlation coefficient
N	Number of observations used in the regression

## Sheet: SUPL2
network	station	location code	channel	t_window	a	sigma_a	b	sigma_b	R2	N
HA	ATHU		HHZ	3	2.4623	0.20019	0.49112	0.026381	0.788	95
HA	ATHU		HHZ	4	2.3833	0.22868	0.49151	0.030954	0.766	79
HA	ATHU		HHZ	5	2.0732	0.30102	0.45416	0.041104	0.705	53
HA	DIDY		HHZ	3	2.557	0.30241	0.51282	0.036089	0.805	51
HA	DIDY		HHZ	4	2.6415	0.2804	0.52793	0.034057	0.867	39
HA	DIDY		HHZ	5	2.5692	0.40485	0.53128	0.049275	0.866	20
HA	EPID		HHZ	3	2.9781	0.29194	0.53862	0.042372	0.839	33
HA	EPID		HHZ	4	2.6032	0.26178	0.50299	0.039771	0.851	30
HA	EPID		HHZ	5	2.4906	0.27642	0.49256	0.044166	0.861	22
HA	EREA		HHZ	3	4.481	0.7926	0.68696	0.098676	0.802	14
HA	EREA		HHZ	4	3.436	1.014	0.57062	0.12987	0.763	8
HA	EREA		HHZ	5	2.763	0.87693	0.49851	0.11565	0.756	8
HA	LOUT		HHZ	3	2.907	0.20114	0.51143	0.033614	0.875	35
HA	LOUT		HHZ	4	2.8321	0.19057	0.51348	0.032539	0.889	33
HA	LOUT		HHZ	5	2.5596	0.24005	0.47438	0.041973	0.836	27
HA	MAGU		HHZ	3	3.6087	0.38954	0.61615	0.06342	0.969	5
HA	PROD		HHZ	3	2.905	0.4091	0.53899	0.07134	0.803	16
HA	PROD		HHZ	4	2.8399	0.377	0.54014	0.067477	0.831	15
HA	PROD		HHZ	5	2.562	0.46864	0.48546	0.090464	0.762	11
HA	STFN		HHZ	3	3.6314	0.35278	0.63243	0.052056	0.949	10
HA	STFN		HHZ	4	3.1551	0.45143	0.58339	0.071344	0.93	7
HA	STFN		HHZ	5	2.9983	0.294	0.57116	0.048012	0.973	6
HA	THAL		HHZ	3	2.8178	0.13877	0.50505	0.019423	0.943	43
HA	THAL		HHZ	4	2.6672	0.15562	0.499	0.022115	0.937	36
HA	THAL		HHZ	5	2.7071	0.1608	0.51548	0.022464	0.956	26
HA	VILL		HHZ	3	2.7325	0.24395	0.4987	0.034664	0.778	61
HA	VILL		HHZ	4	2.5366	0.2288	0.49088	0.033685	0.809	52
HA	VILL		HHZ	5	2.5356	0.35853	0.50007	0.0528	0.743	33
HA	XLKS		HNZ	3	2.1295	0.56123	0.40775	0.10125	0.764	7
HA	XLKS		HNZ	4	1.8344	0.48163	0.35381	0.091018	0.791	6
HA	XLKS		HNZ	5	1.8863	0.5	0.36875	0.095141	0.834	5
HI	ARS1		HNZ	3	0.78175	0.38351	0.22052	0.054579	0.345	33
HI	ARS1		HNZ	4	0.56377	0.38737	0.1861	0.05699	0.291	28
HI	ARS1		HNZ	5	0.53126	0.38561	0.17813	0.057505	0.314	23
HI	ATH5		HNZ	3	2.6772	0.36484	0.49138	0.054797	0.825	19
HI	ATH5		HNZ	4	2.3288	0.35221	0.44082	0.05546	0.819	16
HI	ATH5		HNZ	5	1.6143	0.84124	0.33185	0.13134	0.561	7
HL	ATH		HHZ	3	2.7206	0.20075	0.52278	0.027101	0.818	85
HL	ATH		HHZ	4	2.5225	0.20876	0.50513	0.029534	0.809	71
HL	ATH		HHZ	5	2.0611	0.36546	0.44802	0.052489	0.593	52
HL	ATHP	0	HNZ	3	2.8428	0.93624	0.52044	0.14715	0.807	5
HL	DION		HHZ	3	2.8648	0.25103	0.52782	0.039281	0.853	33
HL	DION		HHZ	4	2.9636	0.19743	0.56933	0.032356	0.909	33
HL	DION		HHZ	5	2.7951	0.17931	0.55899	0.030368	0.921	31
HL	NOAC	0	HNZ	3	2.4752	0.29313	0.45763	0.046599	0.807	25
HL	NOAC	0	HNZ	4	2.2801	0.34528	0.42969	0.053958	0.789	19
HL	NOAC	0	HNZ	5	2.0213	0.42744	0.40172	0.064842	0.747	15
HL	NOAC	2	HNZ	3	1.7264	0.46072	0.35465	0.069007	0.791	9
HL	NOAC	2	HNZ	4	1.6053	0.46318	0.34242	0.070484	0.771	9
HL	NOAC	2	HNZ	5	1.6017	0.54372	0.34046	0.083577	0.768	7
HL	PTL		HHZ	3	2.1911	0.34512	0.44253	0.046932	0.631	54
HL	PTL		HHZ	4	2.1162	0.32561	0.44672	0.045541	0.658	52
HL	PTL		HHZ	5	1.9284	0.34401	0.43187	0.048287	0.65	45
HL	VLY		HHZ	3	2.5981	0.43714	0.48342	0.060378	0.604	44
HL	VLY		HHZ	4	2.5626	0.37194	0.49874	0.053509	0.669	45
HL	VLY		HHZ	5	2.6361	0.36228	0.52375	0.053961	0.702	42
HL	YDRA	0	HNZ	3	-0.81967	1.0138	-0.03575	0.15389	0.006	11
HL	YDRA	0	HNZ	4	-0.71499	1.0797	-0.020164	0.1678	0.002	11
HL	YDRA	0	HNZ	5	-0.61049	1.1089	-0.0038698	0.17468	0	11
HP	DID		HHZ	3	2.7824	0.1936	0.55293	0.021899	0.845	119
HP	DID		HHZ	4	2.6562	0.24461	0.5478	0.02776	0.839	77
HP	DID		HHZ	5	2.7175	0.29106	0.56627	0.03257	0.863	50
HP	LTK		HHZ	3	2.5913	0.12241	0.50705	0.016116	0.888	127
HP	LTK		HHZ	4	2.5182	0.13447	0.50826	0.017867	0.889	103
HP	LTK		HHZ	5	2.6574	0.18775	0.52662	0.024823	0.888	59
HT	KRND		HHZ	3	2.9419	0.75061	0.57454	0.098088	0.62	23
HT	KRND		HHZ	4	3.2681	1.1209	0.6428	0.14671	0.596	15
HT	KRND		HHZ	5	2.9918	1.3679	0.61686	0.17818	0.5	14
